# Supplementary material for: HIV-1 Env C2-V4 Diversification in a Slow-Progressor Infant Reveals a Flat but Rugged Fitness Landscape
Source: PLoS One. 2013 Apr 29;8(4):e63094. doi: 10.1371/journal.pone.0063094 (PMC3639246; doi:10.1371/journal.pone.0063094)
Supplement: Table S1 — Column statistics of aggregate data. Statistical analysis of Figure 4 data (top panel) and One sample t test comparing average relative fitness values to neutrality (1.0) (bottom panel). (XLSX) [file pone.0063094.s007.xlsx]

## Sheet: Sheet1
	00m06	00m15	12m04	12m22	18m05	18m33	24m39	36m29	48m11	48m12	67m14	67m15
Number of values	36	36	36	36	36	36	35	36	36	35	35	36
Minimum	0.227	0.679	0.333	0.369	0.639	0.271	0.231	0.446	0.621	0.346	0.475	0.486
25% Percentile	0.4665	1.095	0.7893	0.6043	0.8858	0.5693	0.564	1.011	0.9668	0.943	0.866	0.687
Median	0.646	1.148	0.9465	0.753	0.9875	0.739	0.817	1.329	1.138	1.124	1.188	0.9325
75% Percentile	0.83	1.215	1.126	0.8623	1.045	0.9275	1.058	1.508	1.221	1.303	1.454	1.143
Maximum	1.211	1.525	1.661	1.711	1.088	1.431	1.854	1.976	1.302	2	1.576	1.486
Mean	0.6471	1.143	0.9671	0.7871	0.9559	0.7622	0.8526	1.235	1.088	1.167	1.154	0.9351
Std. Deviation	0.2514	0.1563	0.2544	0.2746	0.1087	0.2431	0.3586	0.3667	0.1808	0.4175	0.3222	0.2822
Std. Error	0.04189	0.02604	0.0424	0.04576	0.01812	0.04052	0.06062	0.06112	0.03014	0.07058	0.05446	0.04704
Lower 95% CI of mean	0.562	1.09	0.881	0.6942	0.9191	0.6799	0.7294	1.111	1.027	1.023	1.043	0.8396
Upper 95% CI of mean	0.7321	1.196	1.053	0.88	0.9927	0.8444	0.9758	1.359	1.149	1.31	1.265	1.031
One sample t test
Theoretical mean	1	1	1	1	1	1	1	1	1	1	1	1
Actual mean	0.6471	1.143	0.9671	0.7871	0.9559	0.7622	0.8526	1.235	1.088	1.167	1.154	0.9351
Discrepancy	0.3529	-0.1433	0.0329	0.2129	0.04414	0.2378	0.1474	-0.235	-0.08772	-0.1667	-0.1539	0.06489
95% CI of discrepancy	-0.4380 to -0.2678	0.09038 to 0.1962	-0.1190 to 0.05323	-0.3058 to -0.1199	-0.08095 to -0.007323	-0.3201 to -0.1555	-0.2707 to -0.02416	0.1109 to 0.3592	0.02650 to 0.1489	0.02313 to 0.3102	0.04319 to 0.2647	-0.1604 to 0.03067
t, df	t=8.424 df=35	t=5.502 df=35	t=0.7760 df=35	t=4.652 df=35	t=2.436 df=35	t=5.870 df=35	t=2.432 df=34	t=3.845 df=35	t=2.911 df=35	t=2.361 df=34	t=2.827 df=34	t=1.380 df=35
P value (two tailed)	< 0.0001	< 0.0001	0.443	< 0.0001	0.0201	< 0.0001	0.0204	0.0005	0.0062	0.0241	0.0078	0.1765
Significant (alpha=0.05)?	Yes	Yes	No	Yes	Yes	Yes	Yes	Yes	Yes	Yes	Yes	No
