# Supplementary material for: HIV-1 Env C2-V4 Diversification in a Slow-Progressor Infant Reveals a Flat but Rugged Fitness Landscape
Source: PLoS One. 2013 Apr 29;8(4):e63094. doi: 10.1371/journal.pone.0063094 (PMC3639246; doi:10.1371/journal.pone.0063094)
Supplement: Table S2 — Bonferroni’s Multiple Comparison Test. Data from each chimera ( Fig. 4 ) was compared against all other chimeras to determine if the were statistically different. Statistically significant differences are noted with stars (*, p<0.05; **, p<0.01; ***, p<0.001). (XLSX) [file pone.0063094.s008.xlsx]

## Sheet: Sheet1
Bonferroni's Multiple Comparison Test	Mean Diff.	t	P < 0.05?	*	95% CI of diff
00m06 vs 00m15	-0.5425	7.815	Yes	***	-0.7782 to -0.3068
00m06 vs 12m04	-0.3497	5.036	Yes	***	-0.5854 to -0.1139
00m06 vs 12m22	-0.1504	2.166	No	ns	-0.3861 to 0.08531
00m06 vs 18m05	-0.3385	4.876	Yes	***	-0.5742 to -0.1028
00m06 vs 18m33	-0.1261	1.816	No	ns	-0.3618 to 0.1096
00m06 vs 24m39	-0.2253	3.245	No	ns	-0.4610 to 0.01043
00m06 vs 36m29	-0.6357	9.157	Yes	***	-0.8714 to -0.4000
00m06 vs 48m11	-0.4816	6.937	Yes	***	-0.7173 to -0.2459
00m06 vs 48m12	-0.5634	8.115	Yes	***	-0.7991 to -0.3277
00m06 vs 67m14	-0.5505	7.869	Yes	***	-0.7881 to -0.3130
00m06 vs 67m15	-0.3085	4.443	Yes	***	-0.5442 to -0.07275
00m15 vs 12m04	0.1929	2.778	No	ns	-0.04284 to 0.4286
00m15 vs 12m22	0.3921	5.648	Yes	***	0.1564 to 0.6278
00m15 vs 18m05	0.204	2.939	No	ns	-0.03170 to 0.4397
00m15 vs 18m33	0.4164	5.998	Yes	***	0.1807 to 0.6521
00m15 vs 24m39	0.3172	4.57	Yes	***	0.08154 to 0.5530
00m15 vs 36m29	-0.09318	1.342	No	ns	-0.3289 to 0.1425
00m15 vs 48m11	0.06091	0.8774	No	ns	-0.1748 to 0.2966
00m15 vs 48m12	-0.02087	0.3007	No	ns	-0.2566 to 0.2148
00m15 vs 67m14	-0.008021	0.1147	No	ns	-0.2456 to 0.2295
00m15 vs 67m15	0.2341	3.372	No	ns	-0.001643 to 0.4698
12m04 vs 12m22	0.1993	2.87	No	ns	-0.03645 to 0.4350
12m04 vs 18m05	0.01114	0.1604	No	ns	-0.2246 to 0.2468
12m04 vs 18m33	0.2236	3.22	No	ns	-0.01215 to 0.4593
12m04 vs 24m39	0.1244	1.792	No	ns	-0.1113 to 0.3601
12m04 vs 36m29	-0.286	4.12	Yes	**	-0.5218 to -0.05034
12m04 vs 48m11	-0.132	1.901	No	ns	-0.3677 to 0.1038
12m04 vs 48m12	-0.2137	3.079	No	ns	-0.4495 to 0.02196
12m04 vs 67m14	-0.2009	2.871	No	ns	-0.4384 to 0.03665
12m04 vs 67m15	0.0412	0.5934	No	ns	-0.1945 to 0.2769
12m22 vs 18m05	-0.1881	2.71	No	ns	-0.4238 to 0.04759
12m22 vs 18m33	0.0243	0.3501	No	ns	-0.2114 to 0.2600
12m22 vs 24m39	-0.07488	1.079	No	ns	-0.3106 to 0.1608
12m22 vs 36m29	-0.4853	6.99	Yes	***	-0.7210 to -0.2496
12m22 vs 48m11	-0.3312	4.771	Yes	***	-0.5669 to -0.09550
12m22 vs 48m12	-0.413	5.949	Yes	***	-0.6487 to -0.1773
12m22 vs 67m14	-0.4001	5.719	Yes	***	-0.6377 to -0.1626
12m22 vs 67m15	-0.1581	2.277	No	ns	-0.3938 to 0.07765
18m05 vs 18m33	0.2124	3.06	No	ns	-0.02328 to 0.4481
18m05 vs 24m39	0.1132	1.631	No	ns	-0.1225 to 0.3490
18m05 vs 36m29	-0.2972	4.281	Yes	**	-0.5329 to -0.06147
18m05 vs 48m11	-0.1431	2.061	No	ns	-0.3788 to 0.09262
18m05 vs 48m12	-0.2249	3.239	No	ns	-0.4606 to 0.01083
18m05 vs 67m14	-0.212	3.03	No	ns	-0.4496 to 0.02552
18m05 vs 67m15	0.03006	0.433	No	ns	-0.2056 to 0.2658
18m33 vs 24m39	-0.09918	1.429	No	ns	-0.3349 to 0.1365
18m33 vs 36m29	-0.5096	7.34	Yes	***	-0.7453 to -0.2739
18m33 vs 48m11	-0.3555	5.121	Yes	***	-0.5912 to -0.1198
18m33 vs 48m12	-0.4373	6.299	Yes	***	-0.6730 to -0.2016
18m33 vs 67m14	-0.4244	6.067	Yes	***	-0.6620 to -0.1869
18m33 vs 67m15	-0.1824	2.627	No	ns	-0.4181 to 0.05334
24m39 vs 36m29	-0.4104	5.912	Yes	***	-0.6461 to -0.1747
24m39 vs 48m11	-0.2563	3.692	Yes	*	-0.4920 to -0.02063
24m39 vs 48m12	-0.3381	4.87	Yes	***	-0.5738 to -0.1024
24m39 vs 67m14	-0.3253	4.649	Yes	***	-0.5628 to -0.08773
24m39 vs 67m15	-0.08318	1.198	No	ns	-0.3189 to 0.1525
36m29 vs 48m11	0.1541	2.22	No	ns	-0.08162 to 0.3898
36m29 vs 48m12	0.0723	1.041	No	ns	-0.1634 to 0.3080
36m29 vs 67m14	0.08516	1.217	No	ns	-0.1524 to 0.3227
36m29 vs 67m15	0.3272	4.714	Yes	***	0.09153 to 0.5630
48m11 vs 48m12	-0.08179	1.178	No	ns	-0.3175 to 0.1539
48m11 vs 67m14	-0.06893	0.9853	No	ns	-0.3065 to 0.1686
48m11 vs 67m15	0.1732	2.494	No	ns	-0.06256 to 0.4089
48m12 vs 67m14	0.01285	0.1837	No	ns	-0.2247 to 0.2504
48m12 vs 67m15	0.2549	3.672	Yes	*	0.01923 to 0.4906
67m14 vs 67m15	0.2421	3.46	Yes	*	0.004544 to 0.4796
